# Supplementary material for: FibroTest for Evaluating Fibrosis in Non-Alcoholic Fatty Liver Disease Patients: A Systematic Review and Meta-Analysis
Source: J Clin Med. 2021 May 29;10(11):2415. doi: 10.3390/jcm10112415 (PMC8198930; doi:10.3390/jcm10112415)
Supplement: Supplementary file 1 [file jcm-10-02415-s001.zip]

Archive with 1 entries (1 files):
- jcm-1228996-supplementary.pdf
